# Supplementary material for: Enhanced Degradation of Paracetamol by the Fe(III)-Sulfite System under UVA Irradiation
Source: Molecules. 2022 Mar 30;27(7):2248. doi: 10.3390/molecules27072248 (PMC9000444; doi:10.3390/molecules27072248)
Supplement: Supplementary file 1 [file molecules-27-02248-s001.zip]

Archive with 1 entries (1 files):
- molecules-1608248-supplementary.pdf
